# Supplementary material for: Surgical and Oncological Outcomes of En-Bloc Resection for Malignancies Invading the Thoracic Spine
Source: J Clin Med. 2022 Dec 20;12(1):31. doi: 10.3390/jcm12010031 (PMC9820992; doi:10.3390/jcm12010031)
Supplement: Supplementary file 1 [file jcm-12-00031-s001.zip]

Archive with 2 entries (2 files):
- Supplementary Table S1.pdf
- Supplementary Video S1/Supplementary Video S1.m4v
